# Supplementary material for: Identification of 3-Aryl-1-benzotriazole-1-yl-acrylonitrile as a Microtubule-Targeting Agent (MTA) in Solid Tumors
Source: Int J Mol Sci. 2024 May 24;25(11):5704. doi: 10.3390/ijms25115704 (PMC11172098; doi:10.3390/ijms25115704)
Supplement: Supplementary file 1 [file ijms-25-05704-s001.zip]

Archive with 6 entries (6 files):
- 20nM.jpg
- 40nM.jpg
- 80nM.jpg
- CTR-.jpg
- DMSO.jpg
- Supplementary Images 2.zip
